# Supplementary material for: Efficient Enrichment of Docosahexaenoic Acid (DHA) in Mother’s Milk and in the Brain and Retina of the Offspring by Lysophosphatidylcholine (LPC)-DHA in the Maternal Diet
Source: Nutrients. 2025 May 29;17(11):1864. doi: 10.3390/nu17111864 (PMC12157575; doi:10.3390/nu17111864)
Supplement: Supplementary file 1 [file nutrients-17-01864-s001.zip]

Archive with 1 entries (1 files):
- nutrients-3626097-supplementary.pdf
